# Supplementary material for: Effect of Nickel Stress on Nitrogen Metabolism in Cucumber Plants
Source: Int J Mol Sci. 2025 Sep 24;26(19):9327. doi: 10.3390/ijms26199327 (PMC12524678; doi:10.3390/ijms26199327)
Supplement: Supplementary file 1 [file ijms-26-09327-s001.zip]

Archive with 1 entries (1 files):
- ijms-3822971-supplementary.pdf
